# Supplementary material for: Untargeted Global Metabolomic Analysis Reveals the Mechanism of Tripropylamine-Enhanced Lycopene Accumulation in Blakeslea trispora
Source: Front Bioeng Biotechnol. 2021 Jun 2;9:673225. doi: 10.3389/fbioe.2021.673225 (PMC8207141; doi:10.3389/fbioe.2021.673225)
Supplement: Supplementary Table 1 — Differential metabolites between TPA and CG in positive and negative modes. [file Table_1.XLSX]

## Sheet: Postive
No.	VIP	Fold change	p-value	m/z	rt(s)	CG1pos.CG1	CG2pos.CG2	CG3pos.CG3	CG4pos.CG4	CG5pos.CG5	TPA1pos.TPA1	TPA2pos.TPA2	TPA3pos.TPA3	TPA4pos.TPA4	TPA5pos.TPA5	QC01pos.QC01	QC02pos.QC02	QC03pos.QC03
M454T336	1.17473	2.52476	0.0620613	454.291	335.924	18497.8	13249.6	19241.3	30636.6	11725.8	46205.6	42832	94836.3	21855.8	29959.3	31807.1	30134.1	28039.8
M246T423	2.78211	1.84689	0.0532806	246.17	423.032	183716	207322	260001	186888	90078.1	584320	357487	279156	244954	248010	212296	209330	213852
M83T260	1.13742	0.141865	0.000757737	83.0492	259.676	23512.6	19811.3	27418.6	30965.3	10073.4	1441.04	3136.02	3411.39	5089.68	2779.71	4291.56	5285.15	6345.12
M250T178	4.37915	1.54698	0.0899806	250.092	178.382	631429	647178	450795	1.11891e+06	394709	1.12411e+06	791415	1.47283e+06	831969	796573	724133	606388	788686
M118T489_2	2.17218	1.36504	0.00487116	118.086	488.768	237595	273779	275313	339184	297430	461926	359250	347404	364052	410235	252332	236626	234412
M104T483	6.27819	0.765197	0.0191899	104.107	482.831	2.95621e+06	2.06574e+06	2.48081e+06	2.11777e+06	2.88883e+06	2.01403e+06	1.95775e+06	1.87627e+06	1.64469e+06	2.07938e+06	1.82108e+06	2.47504e+06	1.42455e+06
M252T259	3.27076	0.182039	1.49639e-05	252.109	259.041	210287	170563	153155	214050	146648	49710.1	41211	38674.8	23150.5	10124.7	42730.4	52125.9	43913.3
M245T193	1.16707	1.24525	0.0859742	245.091	193.05	149647	146591	166726	134542	95480.8	131984	154278	187696	196147	192840	115368	124428	120106
M613T935	1.7168	1.23634	0.0368187	613.158	934.681	270564	327355	255393	259181	305590	385704	422419	325255	314978	304872	174276	214038	181975
M251T261	13.1334	0.209897	4.03898e-07	251.149	261.335	2.925e+06	3.29942e+06	3.04727e+06	3.01709e+06	2.37462e+06	583180	613170	526328	685511	669618	692401	579470	652411
M285T263	7.78309	0.386071	7.12969e-07	285.134	262.893	1.2804e+06	1.39376e+06	1.36897e+06	1.35424e+06	1.08292e+06	486023	519434	472398	526899	497098	526362	416474	493910
M235T253	20.7826	0.0786611	4.09947e-07	235.118	253.257	6.54072e+06	7.14347e+06	6.70391e+06	6.6917e+06	4.87297e+06	571335	443053	497870	356620	644562	868920	925170	837010
M228T124	2.00542	0.647485	0.0265829	228.133	123.749	150065	169746	141486	227046	123044	105443	72505.4	88784.9	125644	132985	97590.2	76176.7	86034.4
M225T210	2.3418	0.578325	0.0599541	225.122	210.485	131326	272794	272860	244199	117190	116222	44404.1	150064	156632	133191	86915.4	205378	97628.5
M156T1131	1.23957	1.23729	0.0345456	156.076	1131.1	173987	214684	206615	245161	198822	301838	231015	214113	272565	266344	210016	243451	217433
M150T506	1.14312	0.865455	0.0603929	150.057	505.687	117470	109576	99817.7	123707	133861	95377.6	102312	89884.5	103287	114939	85583.4	69763.8	65935.4
M147T970	1.00064	1.12504	0.00676495	147.113	969.971	322122	354244	319222	353558	330989	373257	407560	352425	377977	378998	243133	225672	221151
M189T660	1.21115	1.33453	0.0456368	189.123	660.474	162370	168650	180618	129641	116386	239834	183676	237626	204378	145611	194182	179366	190641
M282T242	3.15308	0.643203	0.0965219	282.119	241.631	398069	434451	256610	499032	317884	328937	387266	290933	80238.6	138601	293330	283060	267725
M757T233	2.32058	0.577363	0.0343135	756.55	233.392	89904.1	262626	207991	202800	213150	96223.1	79924.8	89473	161071	137087	44301.7	56959	66439.8
M298T181_2	20.6092	0.639496	0.0919103	298.096	180.991	1.37147e+07	1.82205e+07	1.10485e+07	2.19428e+07	2.96768e+07	1.65119e+07	1.39387e+07	8.86605e+06	9.68116e+06	1.15007e+07	1.30584e+07	1.22993e+07	1.30541e+07
M759T248	3.15393	0.475868	0.00975331	758.567	247.617	415959	291959	332954	208957	320980	280374	89759.2	167048	119731	90585.5	121998	80634.7	80891.1
M788T244	1.00898	0.579526	0.0291211	787.6	244.423	19794.5	46437.2	37567.6	46787.1	49743.7	33668.7	20196	27687.8	16622.3	17921.7	14450.4	11809.4	12760.9
M735T240	1.01848	0.330438	0.0266235	734.565	240.201	46407	24760.9	43940.9	14223.6	13781	11134.8	9649.74	8458.8	8043.47	10003.3	5465.84	15091.6	8047.43
M352T73	1.01851	1.54201	0.0375216	352.247	72.682	42470.8	32619.6	78399.3	33368.7	38674.6	69381	79883.8	76910.8	69840	51758.1	29385.7	37041.1	45945.5
M325T256	1.02926	3.42222	0.000326729	325.314	255.577	3965.49	6739.3	6676.13	7925.97	10096.7	32161	20176.3	18758	29128.6	20935	51406.4	47809.2	81649.6
M553T629	1.04033	0.618157	0.0500997	553.296	628.727	41236	45567.3	35581.5	34570	67564.2	24865.2	44840.3	25994.6	19906.9	23181	48117.7	29633	31738.6
M283T268	1.04418	0.702193	0.0177152	283.103	268.474	48961.8	61113.5	52628	63238	34919.5	37971.8	38503.7	39061.4	35773.7	31864	33617.2	30293.3	33610.8
M160T64	1.04958	0.511737	0.00190495	160.132	63.756	25151.1	37247.7	28054	28303.9	38271	11616.8	10632.3	17955.2	19052.1	21100.6	20158.8	17544.9	16664.7
M712T239	1.06645	0.633819	0.0734532	712.489	239.267	25607.1	50943.9	53241.6	46766.9	75140.3	31963.5	23984.9	21104.4	40631.9	41847.5	16099.9	24155.9	22770.6
M204T88	1.07358	1.25114	0.0995199	204.123	87.754	239745	149009	207711	186660	158849	306049	207843	249096	208967	206585	157900	130571	141670
M788T231	1.07766	0.518104	0.038355	787.6	230.899	15815.2	46743.8	47061.3	49957.9	57747.2	30351.3	7752.42	32744.8	22828.5	18920.1	12965.6	12421.5	14109.4
M331T39	1.0836	1.70986	0.0345967	331.081	39.106	57615.3	28558.7	75975.2	22941.8	24064.6	71949	69256.9	85400.6	55632.9	75388.2	37680	35232.1	32936
M151T269	1.09592	0.72215	0.0790273	151.06	268.623	57220.5	91424.7	68009.6	88454.5	48600.9	63766.3	53974.9	56227.8	46921.2	34541.6	51659.3	43373.1	36123.6
M383T613	1.09651	1.72948	0.00270891	383.191	612.871	25223.4	36581.7	30407.2	33652.8	21567.8	62309.9	59117.2	40807.5	43492.7	49254.2	36947.4	30539.1	29891.8
M590T763	1.10817	0.656003	0.0419085	590.253	763.214	55591.8	75727.7	53236.2	35053.8	70424.2	30078.3	28582	50154.2	37324.5	44124.1	67998.1	38386.4	53179.4
M195T86	1.11211	0.803089	0.0338194	195.112	86.335	87401.1	86612.8	78209.6	78748	97627.4	84450.3	64669.1	69526.5	74742	50815.1	72037.5	58739.1	62332.7
M310T249	1.11761	0.346673	0.0959278	310.236	249.147	24073.6	39157	66328.1	12008.6	9742.79	6710.48	9972.53	13421.1	11114.8	11236.3	13503.2	23474.8	17260.3
M710T335	1.12055	0.499046	0.0179488	710.472	334.613	53842.4	55854.8	22954.8	36767.7	37394.4	18239.1	19577.3	10722.7	31750	22920.6	55159.7	10859.4	11789
M231T506	1.1212	1.42297	0.00119122	231.133	506.23	54740.9	56347.5	74950	48333.4	60956.6	76038.1	83144.2	90869.5	87181	83011.7	63920.5	57529.1	55022.7
M337T455_1	1.12476	0.669304	0.000124868	337.168	454.805	48800.1	51909.4	47718	49241.5	42505.6	36001.7	35771.8	31705.2	30294.3	26976.9	34137.3	28421.1	26072.7
M561T662	1.12647	0.851606	0.0631218	561.262	662.1	89150.4	110021	97251	98508.4	85539.6	67817.9	83938.3	72832.4	94843.3	89740	78384.1	79311.7	71716.6
M270T682	1.12756	0.947019	0.0656329	270.155	682.095	155730	153885	163818	170350	156354	144802	146515	157722	155097	153609	142554	150656	147373
M394T313	1.12999	0.455786	0.0839537	394.255	313.296	49222.5	35377.6	79883.4	21124.5	21889.2	28960.9	25473.1	15984.4	13569.5	10586.6	25433.6	25110.1	21409.5
M573T339	1.16018	0.757164	0.0666532	573.485	338.849	78818.4	84066.4	74918.4	77347.8	92353.6	73181.8	52817.7	32897.7	83862.7	65787.8	71032.3	35102.8	35239.9
M123T164_2	1.16198	1.33547	0.0103311	123.047	163.928	119954	124810	108552	107787	74494.7	124969	137014	139099	155332	158859	87848.6	89541	88063.4
M280T246	1.17745	0.442592	0.000708596	280.079	246.445	37212.3	22432	41401.6	37742.7	37590	12421.1	13926.8	12693.2	18228.2	20794.4	15837.1	16592.5	16473.2
M731T239	1.18142	0.55558	0.0079391	730.535	238.985	31412.5	43399.8	54646.5	47333.3	52963.4	39308.5	16377.7	18600.6	28606	24754.9	12430	25192.6	19395.3
M94T464	1.22744	0.36976	2.57245e-05	94.0647	463.757	38953.8	30618.5	26872.7	36457	28328.4	11934.6	12610.2	11404.6	11064.9	12602.2	17188.8	16250.1	16702.7
M394T281	1.23192	3.43216	0.00102197	394.306	281.462	16153.4	10456.6	11603.2	9350.95	7119.85	24750.2	48769.2	45771.3	25952.5	42440.6	24702.1	25138.4	21918
M297T153	1.23668	0.678766	0.0405571	297.138	153.072	63746.4	70817.4	61918.7	90634.1	54399.2	52145	63073.3	24090.8	41324.9	51175.3	47461	38562.7	44910.8
M394T80	1.26288	2.91962	0.00254683	394.33	80.062	20178.4	11099	16535.8	17114.2	10712.7	35336.7	66891.1	43919	28708.3	45985.1	26092.6	26013.8	25003.7
M461T787	1.26622	1.34331	0.0122321	461.097	786.897	109149	116408	90254.3	122631	112967	124615	155947	180918	152472	126758	93433	94056.3	85112.1
M745T249	1.27741	0.376017	0.0115825	744.548	248.834	20108.3	53440.6	28998.9	59910	43144.3	24084.3	13468.4	19046.9	10939.4	9771.01	15780.5	8699.13	8233.54
M175T71	1.28239	2.36104	0.000493593	175.122	70.593	28706.5	17530	31066	18980.8	9653.57	56546.5	44521.7	59406.8	43302.1	46344.3	26618.7	21806.6	19966.9
M695T339	1.28426	0.468168	0.00651998	695.462	338.81	47614.4	70147.9	40426.5	34895.1	41280.4	31022.8	24026.1	14097.7	16978.1	23597.3	58411.8	11904.8	9519.71
M404T79	1.28744	2.57157	0.00235159	404.314	79.085	25451.9	15363.6	21115.5	26874.8	9484.54	31865.8	64706.8	46814	44991.7	64382.6	28639.8	25236	29836.3
M230T433	1.31374	0.606089	3.06784e-05	230.12	432.849	54656.3	58760.9	59864.2	58627.3	46281.6	33341	33110.3	34347.2	36153.1	31656.5	33513.9	30151.5	30183.5
M562T552	1.39374	1.4286	0.00941701	562.285	551.882	70458.6	107327	120428	84725.2	71441.9	130024	141241	108853	139014	129995	80199.9	79566.5	65602.8
M468T772	1.39417	1.44115	0.0214632	468.255	771.625	75066.8	106627	94894	91020.6	75723.8	157280	157069	118499	101100	104962	94170.2	99561.7	88662.9
M779T242	1.41569	0.550408	0.0295869	778.535	242.401	55560.2	88242.4	51136.5	101936	55950.1	42246.9	27235	24078.5	58736.4	41901.3	27444.5	20129.2	22454.2
M533T768	1.47433	1.92557	0.0132542	533.231	768.494	34761.2	52228.5	59163.6	24742.6	61896.5	131745	70317.6	76831.4	72390.5	96974.3	50565.6	65414.3	55093
M786T244	1.49737	0.641326	0.0508124	785.585	244.46	58081.3	138555	125365	119605	103733	100029	49639.7	85035.8	63823.8	51212.1	79719.8	31659.4	34575
M310T218	1.50725	0.644249	0.0898716	310.139	217.596	157538	85951.2	68950.5	89727.9	116840	104506	60509	78449.4	49498.5	41408.1	67780.9	60369.3	56883.2
M323T256	1.51989	3.08012	0.000344964	323.317	255.577	11030	16193.7	18421.3	22477.6	22122	72169.8	51181.3	67150.6	43520.7	43941.6	59497.3	52307.3	103238
M283T138	1.52415	1.79692	0.0280539	283.174	137.574	61192.5	60944.1	44631.5	98922.5	67364.4	80106.4	109652	86093	163931	158691	80903.5	83569.7	37780.4
M787T231	1.53	0.557261	0.077292	786.595	230.778	32404.5	113655	110644	106728	164333	74328	37671.2	86309.9	53210.3	42583.5	22102	28859.4	29364
M440T799	1.55435	1.49784	0.0808237	440.249	799.353	80310	119933	104309	79687.4	70904	202188	168819	104332	99972.7	106418	93108.9	95479	87507.3
M104T588	1.55877	0.801639	0.018228	104.107	587.876	148109	149695	146647	164753	181127	155517	109919	133443	121800	112882	111761	121528	131500
M787T244	1.56304	0.551719	0.0263307	786.596	244.356	46037	106172	89799.3	106533	113219	78768.9	32688.9	66259.6	40799	36245.5	38086.1	25640.2	28462.3
M576T341	1.57605	0.731685	0.0486778	575.501	340.763	112157	126487	134087	116175	180402	129603	88160.1	76793.5	108319	86847.6	92789.5	66848.5	65683.4
M146T223	1.5779	0.686755	0.00149	146.08	222.929	92513.1	93080.8	85421.5	119467	96513	66986.5	62047.7	61587.1	66544.2	77280.8	66848.5	56232.9	67423.4
M284T83	1.60205	0.854745	0.0311589	284.139	83.405	225589	225245	178513	208016	214859	208398	159885	174678	176552	179868	188756	175421	161416
M549T206	1.63862	0.667281	0.0230003	548.502	206.216	96504.5	117495	67515	135693	129423	87164.9	65490.7	72522.7	71484.3	68093.2	72218.6	47135.8	41730.9
M495T263	1.66079	0.485976	0.0126752	495.164	263.085	93613	68238.8	121910	73941.2	53820.4	43799.2	34123.2	19742.9	48087.1	54237.9	34828.1	24003.6	30785.9
M597T248	1.66774	0.446002	0.00770753	597.485	248.43	44046.4	74325.7	63831.4	100635	109090	39943.9	24105.9	33254.2	40059.4	37437.7	23704	22264.4	23187.9
M716T581	1.71593	0.740584	0.0124083	716.359	580.517	144334	188448	149726	148601	119549	99319.8	104458	106241	125746	120161	102173	95027.4	78354.8
M338T73	1.71948	1.4815	0.0942688	338.269	73.077	179201	126940	320049	138447	118401	315071	277445	290210	254907	170587	134354	123433	169148
M420T273	1.72239	4.06557	0.00219274	420.321	272.746	20052.1	13099.8	15351.9	29466.3	6522.94	49781.6	93461.1	92956.2	39014.4	68299.5	45568.6	38845.2	41156.7
M755T234	1.72368	0.380225	0.0362435	754.534	234.281	34040.5	119466	62995.7	144908	63299.1	28976.1	27313.5	21108.7	49204.7	34881.9	15229.9	17257.4	21282.8
M212T266	1.76989	0.627364	7.41679e-05	212.102	266.209	105745	119776	101274	110071	91666.8	60308.4	70218.2	61270.8	66268.6	73516.8	58963.6	62087.7	54494.8
M437T534	1.79448	0.694001	0.0124228	437.238	534.185	138235	127329	130410	175188	123720	83790	91113.3	111698	123625	72021.8	106028	106949	106339
M537T264	1.8147	2.50058	0.00378262	537.32	263.995	24410.1	31344.3	40929.9	39296.7	46294.7	139487	95830.2	80671.5	72733	67072.1	34014.7	159345	101168
M257T294	1.82579	0.637793	0.0361129	257.112	293.783	100553	138798	77452.7	177892	149406	85712.6	76533.3	100582	73917.2	74057.3	77294.8	69839.6	67488.1
M350T256	1.86263	4.81781	0.0119375	350.337	256.227	8099.02	14589.2	13068.2	18882.2	15646.7	105744	110383	40095.8	40775.1	41623.4	97155.9	35292.9	97995.6
M736T247	1.8829	0.484359	0.0110394	736.489	246.931	67880.9	119930	75074.9	140652	121077	46125.6	35283.5	32005.7	72144.9	68542	44121	30054.3	31466.7
M267T203	1.88704	1.21543	0.0386418	267.144	202.641	606808	677608	622665	629561	507914	599074	787714	669345	831912	812401	457448	457109	418737
M154T263	1.96301	0.464479	8.07357e-06	154.097	263.085	95119.1	100660	89047.6	105327	77596.2	40813.4	44751.6	41344.8	47381.2	42969.2	35261.6	31148.6	39754
M184T268	2.00454	0.67297	0.000474554	184.063	268.125	157107	181396	147821	160431	130408	93822.1	105301	105950	103090	114844	94679.6	89423.2	75362.7
M351T428	2.01962	0.557154	3.6056e-05	351.184	428.33	128298	136001	122920	120148	100921	73244.5	69953.7	70160.3	69336.7	56214.9	79396.3	64916.5	59543.7
M729T206	2.02271	0.683439	0.0326649	728.564	206.216	175353	218574	103623	183637	191647	153598	126105	111535	102255	103036	103184	69168.7	61423.2
M211T246	2.04653	0.840293	0.00708384	211.118	246.316	289578	295504	297844	302958	265419	228848	234226	253925	220100	282420	195451	192667	190503
M743T236	2.09224	0.555756	0.0560521	742.534	236.022	45263.8	188876	239363	212955	186725	113679	87921.9	120680	81745.7	81249.6	35699.3	43001.3	48639.6
M100T104	2.11664	0.892056	0.0502308	100.076	103.811	368863	413894	359141	412558	358996	299992	326111	348816	361071	370917	275178	258282	275313
M422T219_2	2.18037	1.34108	0.0875891	422.17	219.055	856790	466972	691877	531747	449007	809946	746521	618323	788302	1.05531e+06	513035	520474	470256
M428T79	2.23645	3.11963	0.000914537	428.314	78.613	48948.5	33296.7	49575.7	51925.6	22522.5	94853.8	177586	147398	92621.8	131024	71388.7	84265	73536.9
M549T155	2.33076	0.427112	0.0761375	548.502	154.573	55732.4	256600	92350.8	325490	167758	68253.9	81705.4	63031	72468	98059.2	50183.3	74268.5	58956.6
M453T302	2.39553	2.79599	0.0855596	453.346	301.755	82803	27192.8	128532	34933.7	38345.4	83753.8	95796	80265.5	307123	304872	91131.2	81116.9	83216
M418T277	2.39836	5.1114	0.00281317	418.305	277.447	32257.6	16295.8	28020.2	33510.7	11441.3	95606.5	156112	197205	68532.1	103710	78419.4	72209.6	71259.7
M279T247	2.40789	0.465192	0.00509095	279.075	247.117	145804	115642	117857	211122	211533	67431.3	67736.4	60560.9	79164.8	98170.7	79058.2	78997.5	85143.7
M757T246	2.54058	0.442883	0.000135985	756.55	246.393	132281	183797	146205	168060	150610	96115.6	49889.6	51103.9	83824	64937.5	58975.1	40586.8	40168.3
M729T153	2.58759	0.496683	0.0449317	728.564	153.263	163575	238835	138752	252585	427925	129134	93486.9	150884	102143	131136	64914	56761.4	83993.8
M200T288	2.60039	17.9563	4.90764e-09	200.2	288.154	3801.49	6732.49	5717.88	7509.66	5413.4	93805.4	110791	113926	98852.8	106498	40587.8	39544.8	39738.8
M242T213	2.6665	1.38368	0.0189591	242.149	212.677	258317	377114	487975	299717	348519	404025	524198	463896	532673	526590	214245	356037	321161
M134T117_2	2.69607	0.407793	0.0643807	134.08	117.263	104842	368713	88023.7	212373	373286	144212	108449	63343.9	68437.8	83393.6	122004	111423	100619
M452T185	2.72481	2.16875	0.0105932	452.292	185.374	134611	91273.5	184384	148018	46212.7	282065	385192	182255	253118	208375	147896	91890.6	91812.5
M104T515	2.75037	0.93384	0.0465108	104.107	514.599	885532	849103	841168	961879	928002	861761	820794	852766	825725	809190	797930	993269	703180
M711T206	2.85961	0.662793	0.0201615	710.555	206.279	291136	354884	200952	389687	386527	259659	209429	224026	196395	186327	209618	131956	124801
M340T423_1	2.9524	2.47901	4.93514e-05	340.186	423.474	93006.4	160506	67843.2	99822.2	61138.5	228096	243310	229125	245591	249543	67046	107629	151806
M286T263	3.1106	0.424922	6.25318e-06	286.137	263.149	219973	231129	244268	232065	180920	90330	91212.6	81406.5	115048	92968.4	94750.4	74032.8	90803.2
M296T152	3.2163	0.69432	0.0135986	296.134	152.281	435894	474680	418784	587654	337303	334214	357971	309703	267346	295983	286051	252200	257651
M440T780	3.32948	0.74818	0.0566788	440.213	780.19	635962	640170	640840	677971	521415	448992	590182	223046	558816	510563	419792	454501	409043
M144T256_1	3.64015	8.02986	0.000644005	143.726	255.636	20700.6	18681.3	29129.3	38619.8	44889.8	387379	163789	183960	232958	252618	313843	339619	331769
M146T257_3	3.86017	12.6713	1.32128e-09	146.18	256.58	10694.5	14704.7	20884.1	23689.9	23477.1	212919	246367	233402	241597	249854	161660	185098	185790
M739T248	4.19724	0.404262	7.52911e-05	738.504	248.322	406608	398859	302482	426946	472078	200581	109813	141668	186723	172557	128564	92307	102905
M140T231_2	4.27821	0.832408	0.032888	140.081	230.505	1.1127e+06	1.31503e+06	1.07059e+06	1.37553e+06	1.08281e+06	839234	980678	1.04433e+06	991230	1.1029e+06	854618	836271	819464
M711T156	4.29572	0.465722	0.0478988	710.554	155.816	306768	718120	247789	872190	823293	225853	334092	280522	182115	359754	233711	153425	155358
M116T65_2	4.97985	180.861	5.17451e-08	116.107	65.363	3006.87	1190.44	1075.71	3683.92	1081.13	309252	331939	371112	398176	405021	166808	156607	151961
M144T255_2	49.0119	10.9715	0.000779172	144.174	254.987	1.68902e+06	2.91039e+06	3.93775e+06	4.6427e+06	5.10278e+06	2.28456e+07	2.3501e+07	5.08379e+07	5.25467e+07	5.08559e+07	3.63994e+07	3.87451e+07	3.93474e+07

## Sheet: Negative
Name	VIP	Fold change	p-value	m/z	rt(s)	CG1neg.CG1	CG2neg.CG2	CG3neg.CG3	CG4neg.CG4	CG5neg.CG5	TPA1neg.TPA1	TPA2neg.TPA2	TPA3neg.TPA3	TPA4neg.TPA4	TPA5neg.TPA5	QC01neg.QC01	QC02neg.QC02	QC03neg.QC03
M187T198	7.11769	0.444659	0.0545565	187.134	197.603	750272	1.15036e+06	1.69876e+06	458501	1.33556e+06	238551	165523	1.03374e+06	533112	427317	359883	400546	357394
M307T71	2.68599	1.77015	0.00268722	307.263	70.848	139054	85017.8	77479.4	127467	80270.4	159662	199885	145573	216624	179777	59933.2	75770.1	87809.8
M271T110	8.10246	2.58472	0.00904349	271.227	110.413	654628	310454	460924	400279	495134	1.31717e+06	1.10219e+06	1.89476e+06	1.06451e+06	621588	304950	343832	347418
M452T334	1.87858	2.90514	0.0638623	452.275	333.976	23782.5	17416.6	13617.7	42575.4	15573.2	64882.7	53692.8	139079	28821.1	41704.1	31330.8	29255.1	24560.2
M137T70	2.09153	0.678507	0.0021567	137.061	70.218	127333	143518	148956	146634	134068	82323.3	84436.2	74138.1	121016	113387	70652.1	76925.5	87682.9
M227T208	1.14325	0.741549	0.0777453	227.067	207.512	51494	63396.6	80984.3	44619	57097.6	38009.1	40949.1	32814.4	54486.4	54419.7	36415.9	36882.7	34656.7
M309T70	6.63554	1.77809	0.000802352	309.279	69.588	754275	627070	418351	727738	475567	1.04019e+06	1.03038e+06	1.29875e+06	1.01498e+06	955291	313824	412978	465364
M117T267	1.04067	0.830332	0.0657001	117.057	266.666	58942.1	66558.7	67776.3	81343.8	88302.5	53791.9	56858.3	62002.4	62243.9	66450.3	39021.3	38042.2	38018.4
M137T64	1.16441	1.7367	0.00432844	137.025	63.702	12410.6	18418.2	27634.7	24682.8	16261.4	33566.5	31012.9	41579.2	27921.3	38561.5	20898.8	23288.2	22732.2
M112T298	1.74678	1.4946	0.000264516	112.053	298.094	78435	64839.6	60362.2	61815.5	81048.9	98580	92650.9	111194	108310	107147	85516.2	84157.1	85837.6
M167T192_2	2.08946	0.721627	0.0446329	167.035	192.152	138368	191759	172779	227219	191643	156108	142944	72246.4	161122	132751	93545.7	88554	76968.1
M158T336_2	1.88398	0.621542	0.000548743	158.082	335.863	85642.8	101898	106535	89676.7	83316.5	48070.6	47108.9	69363	63470	62290.2	39370.1	40906.1	39808.3
M279T111	3.32334	2.21636	0.006376	279.232	111.13	106294	76475.2	109706	93420.9	116068	260423	213904	325878	167166	145160	48666.6	68780.8	89964
M148T506	1.23713	0.8251	0.0278117	148.045	506.118	101017	84901.3	98725.5	102629	111814	88337.3	81081.8	69281.8	75903.5	97192.1	54213.1	48878.7	52662.3
M206T301	2.07937	1.29287	0.0218091	206.082	301.294	179673	192713	207558	146144	227495	217603	226462	226969	280585	281241	136207	136791	132001
M281T71	19.9329	1.38337	0.00224952	281.248	71.498	1.3596e+07	1.11785e+07	1.04364e+07	1.14938e+07	1.17502e+07	1.78686e+07	1.62833e+07	1.82829e+07	1.44625e+07	1.39675e+07	1.08922e+07	1.17725e+07	1.23174e+07
M277T114	1.13895	0.7313	0.0804885	277.121	114.419	77928.9	44928.7	42149.9	57245.2	60220.2	38955.7	40894.9	28785.4	43553.9	54382.6	57851	27772.6	28288.4
M165T274	1.50229	0.549656	0.0164816	165.056	274.458	48310.7	50122.2	53752.2	54368.7	71553.2	31126.4	2975.42	38893.6	36462.6	43405	22163.6	30593	24766.2
M151T438	1.21089	0.877389	0.0442604	151.062	437.778	119138	141395	127046	122345	136440	104022	133046	109071	107295	113679	69612.7	78082.5	75336.5
M356T184	4.54495	0.561404	0.0830461	356.102	183.611	362934	550072	351696	630132	1.02216e+06	461607	381594	244891	238654	310866	370927	384972	354319
M241T183	1.85446	0.84103	0.098278	241.082	183.223	208865	244335	248880	275724	265548	176715	229388	161069	220256	258269	169669	176209	159158
M111T158_2	4.6813	0.879302	0.0743614	111.022	158.311	1.87721e+06	1.97087e+06	1.83108e+06	2.00129e+06	2.16909e+06	1.69151e+06	1.75969e+06	1.3735e+06	1.91261e+06	1.92341e+06	1.40803e+06	1.71223e+06	1.58355e+06
M283T389	2.08041	0.751994	0.0244978	283.068	389.174	162213	191075	241560	174023	156375	122836	138347	132239	161480	140878	113481	103326	94013.2
M509T195	1.10318	4.53637	1.11758e-05	509.381	194.969	4258.99	785.367	5022.96	3564.69	2906.91	18234.2	13797.9	16174.3	12823.1	13997.1	4097.72	4856.87	5307.65
M469T242	1.18658	3.10071	2.29615e-05	469.35	241.725	7870.39	2563.88	7892.94	6446.81	8037.11	20788.8	21889.8	23394.6	16494.6	19170.2	3685.56	3971.35	7245.49
M243T272	1.807	2.0867	9.11228e-05	243.063	272.497	27977.3	31570	33268.3	31356.2	28387.7	53544.9	52934.3	67531	68636.3	75699.2	26647.2	18582.4	28149.5
M200T232	1.53969	0.505425	0.000241488	200.129	232.331	45506.2	45114.3	41205.1	48382	60851.6	21156.9	21588.3	22330.3	26211.7	30550.3	20670.7	20944.1	19981.8
M452T301	1.1254	1.83566	0.000279811	452.164	300.867	16967.6	16610.8	15506.2	11992.2	19258.4	29869.7	22601.2	29981.9	33418	31597.1	19263.2	17369.8	18219
M230T238	1.01511	0.400333	0.000301282	230.139	237.801	13924.4	16946.6	20678.8	15358.8	17815.6	8890.08	2613.04	5605.16	7584.51	9225.09	5334.94	4884.49	7900.14
M125T266	1.1574	0.65206	0.000327421	124.992	265.776	34693.6	41186.2	39898	38248.7	29560	23379.6	25130.3	23765.4	24551.6	22882.6	17031.5	17965.2	17841.7
M378T81	2.78876	3.85835	0.000509047	378.299	81.164	37972.6	21294.5	20400.2	43226	14959.6	78425.5	143680	122444	76336.3	110998	43027.9	44133.9	41704.9
M442T188	2.15247	3.53213	0.000773702	442.293	188.067	21322.3	13892.8	23390	27380.2	6728.92	68394.5	82312.3	82230.5	40431.5	54110.1	18362.6	17949.6	16526.6
M184T297	1.22241	1.71542	0.000833119	184.073	296.814	23368.1	21346.2	20196.3	20095.3	30295.2	47016.7	31402.1	40211.1	41475.4	37684.3	60738.8	49230.1	61047.1
M392T81	3.40751	3.37281	0.000878259	392.315	80.574	78357.8	34844.7	27182.4	80061.6	30558.6	120582	233441	178924	134604	179041	64707.2	75412.4	73023.2
M295T70	1.72199	1.93693	0.000951698	295.263	70.222	47568.3	32875.4	22317.5	33715.8	31880.5	63320.2	67840.7	81756	54117.9	59062.4	23449.3	28669.6	28833.4
M426T79	6.12926	4.28495	0.00104766	426.299	79.319	179169	84953.2	71932.8	197021	55191	327310	706617	588234	357603	540930	190703	215418	214355
M507T195	1.25597	4.88702	0.0011281	507.365	194.732	6873.63	2123.59	7921.34	1159.88	2833.88	17132.8	14790.8	31995.1	19226.3	19054	3563.86	4171.56	4994.42
M375T289	1.0052	1.48391	0.00131012	375.182	289.175	24186.7	19539.2	22080.9	24487.5	26864.3	32264.8	42106.8	34651.9	30327.2	34502	18036.2	18095.5	18055.6
M379T81	1.43271	3.68325	0.00135723	379.302	80.715	11892	4665.49	6045.46	12503.3	4290.49	21522	42141.2	32995.7	20105.4	28343.5	11958.7	13067.1	12202.8
M386T64	1.31034	2.71652	0.0013765	386.235	64.305	13183.6	6125.93	14795.2	8648.58	8347.56	20062	36414.9	34238.9	21562.8	26537.9	8203.98	14788.3	10144.2
M354T72	1.02019	1.67566	0.00138114	354.263	72.125	19617.2	17648.3	14568.5	14052.8	18493.5	29536.6	27607.2	35497.2	22806	25945.8	16204.3	21781.6	22354.2
M308T300	1.48018	1.50681	0.00139213	308.072	299.617	53048	52753.5	42325	41688.1	56564	80717.7	61133.7	85801.1	70945.1	72648.5	83824.5	80535.2	79138
M232T77	1.18884	2.10768	0.00150052	232.061	76.769	13309.4	7475.45	17804.3	15664.7	11106.9	23436.6	32885.9	20230.4	28845	32361.6	13751.1	16368.3	12093.3
M245T216_2	1.39829	0.666548	0.00153688	245.175	215.833	57761.5	50382.9	71924.7	49491.1	57618.9	38028.5	39425.6	36835.8	36948.9	40179.9	30601.9	30561.3	29881.7
M305T300	1.20199	1.3656	0.00154311	305.098	299.617	45326.1	46421.4	41076.9	41511.7	38010.9	68515.3	56704.5	58633.6	55348	50778.7	47485.3	44474.2	40629.4
M250T277	1.77829	0.379742	0.00178067	250.02	277.235	40303.2	55380.4	50025.7	41504	79612.2	18548.7	17183.1	20184	22111.5	23297.6	25262.1	24942.5	25259.6
M278T266	1.09207	0.611501	0.00183448	278.015	266.37	23261.8	34921.6	31972.8	37649.1	28651.2	18362.3	17889.5	16957.6	20705.6	21758.2	14441.7	15921.9	13000
M301T282	2.24882	1.77973	0.0019322	301.201	281.957	102926	56479.8	71683.1	54541.9	69577.2	128044	93191.8	135855	132641	142440	67942.8	59150.5	67665.8
M489T75	1.2131	2.5702	0.0020818	489.331	75.137	12659.9	5686.7	9537.8	13414.7	8350.53	17200.4	32838.7	29224.1	18564.7	29781.7	8277.12	10126.9	11894
M280T71	1.47534	1.45621	0.00209492	280.356	71.485	67664.7	39855.9	52366.1	52488.8	59675.5	77511.3	75633.3	86522.9	70380.1	86115.1	45249.5	59879.5	60980.4
M416T278	3.07105	6.46476	0.00212099	416.29	278.047	29460.8	12370.4	9653.46	28738.8	10410.2	87354	137846	191158	67642.5	101924	47408.1	46332	52130.3
M392T282	1.52501	3.75345	0.00214166	392.29	281.925	15666.6	6631.78	3128	14252.4	5323.15	20287.7	41565.6	45412	23772.8	37874.7	17115	16343.3	17721.3
M245T299	3.49855	1.40311	0.00215366	245.077	299.364	339369	372825	317278	324268	286630	551272	432827	482118	434859	400538	371639	350289	336033
M378T134	1.30998	3.68266	0.00233483	378.299	134.419	10117	5498.1	4847.82	9128	3785.86	21559.7	38786.9	26223.4	16310.2	20035.1	8993.53	7511.43	8191.32
M281T195_2	1.89773	2.20731	0.00244846	281.247	194.639	42067.2	31775	28409.1	35912.1	30138.1	74089.5	66965.2	84746.4	99862.6	45829.2	48521.6	23317.1	27260.6
M278T74_5	1.4898	1.34808	0.00266614	278.347	74.169	76043.2	74925.7	73017.3	61716.1	65278.7	99393.3	99858.6	107042	87573.3	79283	67597.5	79218.7	75804
M293T487	1.87306	0.802443	0.00270429	293.207	487.47	187351	166349	186447	159824	175130	162739	140310	128842	131171	139156	71003.2	60798.1	57129.8
M313T272	1.1453	0.687163	0.00270557	313.129	272.25	37611.6	43123.1	49104.9	40047.6	31962.8	27230.9	30767.4	26287.3	26916.5	27501.8	22286.8	25597	20404.7
M459T787	1.3855	1.34701	0.00312536	459.081	787.167	64411.6	55564.2	63949.3	66980.7	54605.6	81431.7	75696.2	99382.9	79589.7	75426.5	51876.8	39788.1	39056.1
M139T210	2.00247	2.66055	0.00314692	139.052	209.931	30073.7	40598	18112.6	33310.1	5070.16	63186.2	98928.9	55328.5	57178.7	63705.6	27944.2	26212.9	25399.4
M426T121	2.97965	4.30307	0.00323737	426.299	120.653	47579.6	20829.3	18928	43715	10260.5	92694.7	196273	137976	75280.6	105853	38065.1	33787.3	33133.5
M402T79	3.96488	3.11349	0.00337186	402.299	79.455	129905	65755.5	39089.4	124860	40934.2	137230	335592	234926	220045	319297	97274.3	117178	104964
M368T81	2.57393	2.74634	0.00399337	368.315	80.617	65749	32853.5	20236.3	59788.4	27814.6	69380.4	151944	100958	98361	146316	42005.1	47263.4	44999.3
M418T192	1.58514	3.11729	0.00411375	418.294	191.659	24759.1	6362.2	15078.5	11456.4	4586.48	33492.9	57858.6	44592.4	27109.8	30974.8	12568.9	11299.8	11230.3
M509T607	1.13073	2.15793	0.00412999	509.27	607.254	9008.31	12667	15502.6	8880.53	13884.8	21658.5	32545	15236.1	30683.2	29230.4	13175.2	10807	11992.9
M395T70	1.25324	2.30038	0.00431662	395.314	69.691	17254.1	11513.1	10476.9	13108.7	13439.8	36019.8	27525.7	43536.3	21104.4	23161.9	8451.82	10705.4	12107.8
M150T109	2.29085	3.51349	0.00435171	150.023	108.583	22557.3	43315.8	24000.4	21465.9	4078.32	30194.2	88890.3	92505.9	109162	84767	18258.1	16432.4	17302.3
M329T270	4.36272	1.91693	0.00455223	329.232	270.077	244374	163212	307975	217836	227405	352359	372135	517309	604082	379294	198980	183213	613799
M402T124	1.98642	3.22414	0.00472035	402.299	123.99	33873.9	14496.5	11799.2	27429.8	6925.7	37634.9	95658.2	60052.9	51073.7	60343.1	20029.6	16929.6	17874
M418T275	1.99493	4.69668	0.00475837	418.305	274.616	16426.3	10491.2	4195.95	23585.8	3432.38	34669.3	72916.3	82827.7	29115	53497.4	23923.8	21144.1	21216.5
M413T60_2	2.37219	1.67446	0.00505133	413.288	60.113	95328.2	83907.4	120194	76049.5	71029.5	143308	142742	113143	194229	154240	99762.6	120999	141092
M282T71_1	2.10303	3.44108	0.00508251	281.962	71.4685	33190.5	13083.7	8653.46	17083.6	27423.8	77769.3	65360.8	108261	51263.9	39509.3	9396.26	20127.9	26432.3
M380T81	1.7525	2.99566	0.00513083	380.315	80.584	21183.1	15325.4	8027.49	30954.1	7859.63	29512.4	71713.4	55317.3	36575.5	56569	21263.9	23850.2	21581.4
M272T217	1.51744	0.825356	0.00546221	272.092	217.081	137661	147217	127700	156931	131795	117493	104723	112552	116199	127858	86304.1	83148.2	79945.8
M279T74_8	18.7368	1.30424	0.00547429	279.232	74.169	1.47444e+07	1.30054e+07	1.40881e+07	1.2558e+07	1.49466e+07	1.97759e+07	1.8661e+07	2.04866e+07	1.6404e+07	1.51115e+07	1.41224e+07	1.47665e+07	1.5856e+07
M230T192	4.48908	1.87486	0.00558369	229.994	192.399	253758	273297	156420	356736	269984	349159	502428	409388	550461	645004	194465	206105	196025
M138T192	1.55837	1.98771	0.00580011	138.002	192.134	30018.6	32659.4	21415.5	24951	32257.3	38765.8	56648.9	45273.9	59712.6	80465.6	16367.9	19363.6	23436.8
M365T73	1.23328	0.746473	0.00586687	365.195	72.859	58662.1	58390.8	74394.4	59521.9	58496.5	38638.2	44930.4	42260.6	51238.6	53940	35573.7	34716.9	35991.8
M273T311	1.2695	1.26322	0.00601563	273.17	311.217	72254.8	54543.5	74337.5	61308.8	53559.2	79159.4	84005.7	77343.9	78448.2	80224.6	40080.7	40727.9	38415.4
M200T256	1.14905	0.516639	0.00626326	200.129	255.709	31367.9	18302.7	35242.3	27398.5	34618.9	9725.45	9595.56	17184.7	20203.7	19200.6	13065	15995.1	11463.3
M277T248_1	2.15071	0.537587	0.00650326	277.061	248.45	87122.8	85285.9	94801.6	133963	150852	69761.5	58086.1	46704.5	57150.8	65058.7	50649.7	39918.2	44960.1
M365T279	1.67246	1.73969	0.00679696	365.208	279.171	22393.4	25344.9	64410.8	53417.1	52598.6	83230.8	80996.5	66135.4	77685.1	71491.6	43505.9	41633.9	28182
M195T259	2.13548	0.696858	0.00688641	195.066	258.919	146693	143053	154953	164197	216092	101924	112904	114092	121020	124959	78768.5	80141.1	80439.9
M392T131	1.61353	3.85788	0.00689348	392.314	130.782	18732.6	6814.11	5727.21	13486.2	4381.52	28005.9	66025.2	34403.6	25337.6	35809.9	11750.3	12251.6	10323.7
M186T193	3.86289	1.86654	0.00689939	186.005	192.794	185322	202243	121547	272388	206611	255826	377971	311042	404324	495188	148994	161319	154758
M349T274	1.00691	1.58024	0.00722741	349.105	274.06	19185.8	20834.6	22852	19990.6	16770.9	23287.7	29111.4	28592.6	35306.3	41147.4	16837.8	12195.4	16760
M279T148	2.67754	3.18362	0.00777775	279.232	147.812	45630.5	27619.8	37262.2	35522.2	35974.2	126698	168247	156207	73157	55139.5	20122	26750.6	33174.1
M393T264	1.00446	2.61862	0.00783379	393.273	264.47	6849.18	4546.57	12307.8	6383.85	3038.75	19111	18247.3	25713.3	11035.9	12637.3	8104.45	6590.28	7524.16
M441T82_2	1.30609	2.6093	0.00784998	441.31	82.444	15326.9	9353.1	7987.84	18218.5	7120.89	19380.8	46822.5	28081.4	22899.4	34173.8	14190.8	16581.8	14399.4
M594T162	1.57144	3.38484	0.00796796	594.336	162.244	13688.2	21251.6	5242.05	11474.8	5849.58	28866.2	46991.5	63809.4	28866.2	26116.5	8937.7	12843.5	13212.4
M428T116	2.03985	3.23205	0.00837869	428.315	116.413	30553.9	17766.2	9353.44	38264.9	6032.69	40558.9	104870	71346.8	44092.6	68707.3	19359.6	18043.2	20019.7
M450T193	2.07415	2.27081	0.00838242	450.277	192.715	59262.6	33101.5	26607.8	50914.8	14332.7	113363	97992.7	52458.9	86248.8	68263.1	25728.5	25643.9	27351.5
M161T142_2	2.59647	0.737089	0.00867973	161.046	142.015	279293	274573	297668	243573	295332	209642	160439	167176	225926	261695	142912	153516	141743
M559T74	3.57407	1.94842	0.00868801	559.47	73.654	188791	105576	154969	137615	183296	400207	329416	355710	215821	199610	102978	135378	119875
M214T230	1.20375	0.584268	0.00891569	214.144	229.879	38224.3	33677.8	34814	28123.8	54140.8	22024.2	17333.8	23986.1	22571.8	24499.5	19276.7	17483	17775.3
M298T288	2.14351	3.88426	0.00903164	298.068	288.064	14172.6	28676.4	20527.8	19352.8	7756.92	24185.6	63406.8	113262	88264.9	62354.4	23443.1	21849.1	21892.8
M608T186	1.06154	0.595018	0.0100259	608.309	186.201	27781.6	25111.8	39758.5	25569.7	25303.8	20628.1	22638.8	11717.1	16571.2	13844.9	13456	13925.3	12760.5
M352T73_2	1.33277	1.47912	0.0100775	352.248	73.434	54643.9	41031.2	39713.2	36286.6	41981.1	73966.7	64824.8	74724.7	48602.2	53903.7	52856.9	62262.4	61156.3
M293T163	1.4352	0.763258	0.0108048	293.053	162.87	85426.6	74813.8	101147	97797	80265	77799.6	72012.8	66326.4	63748.8	55525.6	65074	49777.6	49937.5
M279T58	2.97084	1.44785	0.0108456	279.232	57.802	290926	222612	229601	196864	248194	337281	316091	263622	432907	370425	256708	287234	370470
M323T274	2.9302	1.66784	0.0112458	323.052	274.226	136055	158659	151729	164696	134457	166226	237641	210036	297672	331965	129672	88382.2	124395
M113T49_2	5.60484	1.15938	0.0119711	112.987	49.402	2.32153e+06	2.19685e+06	2.75544e+06	2.47511e+06	2.32542e+06	2.72057e+06	2.57229e+06	2.83311e+06	2.89893e+06	2.97392e+06	1.73598e+06	1.82865e+06	1.98747e+06
M410T79	1.20116	2.57659	0.0121647	410.27	78.734	12977.6	8313.74	9021.78	13354.9	7796.39	21695.9	26479.4	45306.9	17943.8	21176.5	13457.5	12103.9	13192.6
M444T184	1.46415	2.43983	0.0125138	444.308	183.827	19623.8	13236.4	25408.5	17573.1	4524.57	27260.1	61414	42541	26933.9	37931.7	12895.6	12328.4	12264.8
M295T193	2.12202	1.8138	0.0128543	295.227	193.319	78213.9	59932.5	70300.6	69433.7	22853.4	131861	119419	67551.3	127873	98768.1	47486.5	35792	43295.5
M465T158	1.24019	3.10075	0.0129369	465.309	157.902	12600.1	7009.39	5588.8	10145.3	5235.16	15182.3	45112.9	22641.5	20444.4	22443.6	8033.4	6092.68	7903.05
M433T41	2.50223	2.04364	0.0138487	433.094	41.29	68557.8	32787.8	131411	44488.2	39493.6	125732	153810	151864	95198.3	120695	41204.3	50868.6	48776.9
M145T193	4.17427	3.31641	0.0139459	145.051	193.414	66753.3	130961	97689.7	111253	23791.6	87815.9	285021	470586	308744	275378	80641.7	89645.4	86520.1
M564T72	3.06048	2.03328	0.0148597	563.501	71.774	165164	81054.5	86188.8	87781.1	97947.9	264289	169476	304788	154097	160865	70834.5	79631	101788
M667T340	1.82148	0.379813	0.0164962	667.431	340.162	53687.7	73141.7	18591.5	68658.1	73957.8	23806.5	16390.1	6787.02	40964.9	21451.7	7345.82	14949.6	21581.5
M244T215	1.12231	0.862925	0.0173029	244.075	215.461	98645.8	106944	100123	110223	90614.4	81773.3	86791	82036.3	87444.6	99070.4	71246.2	67532.6	72951.3
M349T39_1	2.71721	1.69931	0.0175911	349	39.479	108226	92755.8	189845	105472	82986	141235	222949	173280	193629	253293	71985.7	82146.8	77030.2
M433T81	1.10065	3.06901	0.0179177	433.268	81.224	4998.8	9791.18	9854.09	6225.71	2312.9	21804	17781.6	36064.2	9545.09	16643.3	9163.35	10924.6	11918
M377T53	4.09744	0.371492	0.0185331	377.195	53.148	349702	389502	127506	155483	418297	88208.6	111843	91797.5	114462	128820	116437	200583	117782
M359T61	1.00011	2.20669	0.0193447	359.033	61.187	8361.06	5873.67	21248.4	5047.47	3651.4	21401.2	24699.8	19703.5	14215	17476.4	8179.31	9692.31	8446.73
M251T69	3.08457	0.62541	0.0193597	251.128	68.504	225493	240141	280535	271801	416327	139719	162931	176477	192373	225524	132369	127627	144023
M301T307	1.25645	1.3014	0.0200527	301.201	307.034	62896.3	48705.9	73275.8	63831.6	57057.8	69497.8	76251.3	97523.6	81631.7	73020	41312.8	40932.3	37062.9
M309T41	1.92529	0.490876	0.020821	309.172	41.34	103386	46108.3	115416	98142.3	50326.7	32475	41144.4	50880.2	38286.9	40131.7	35907.1	37392.2	45613
M409T39_2	5.25961	1.88316	0.021082	409.021	39.36	353086	218674	702140	202064	194442	582557	677360	720089	514247	651398	238478	237902	264282
M398T485	1.9352	0.814675	0.0219349	398.264	484.8	224676	194904	222419	223321	195276	216752	161160	175047	145429	165653	77810.3	62915.7	51973.4
M239T38	1.63921	0.635249	0.0228603	238.968	38.266	62307.3	75392	113230	65976	93964	51788.6	38027.6	68296.4	49385.1	53506.5	31711	33620.2	32080.1
M248T297	2.03664	1.59319	0.0235082	248.113	297.137	114318	75006.9	72304.5	61173.9	102157	194649	110704	126150	125654	119885	181962	149282	172923
M714T581	1.30873	0.686373	0.0238176	714.342	581.396	49788.2	65597.1	80529.9	56350.8	47277.9	41473.5	35988.7	33851	43426.4	50859.3	34648.5	28864	26538.9
M280T74_4	1.16344	2.24869	0.024457	279.659	74.274	17006.6	7201.65	13719.5	8393.81	18232	39676.2	24056.4	43307.5	23537.7	14583.1	14046.7	16553.6	23610
M309T178	1.1367	1.55408	0.0244656	309.154	177.876	25237.3	31681.7	34330.9	33505.8	23258.1	34111.1	45954	48386	36479.1	65095.4	24511.7	25153.4	22701.2
M280T74_10	1.62283	2.60318	0.025358	279.944	74.1335	23995.5	12402	20892	13462	26464.3	75150.3	43268.5	78104.1	31158.5	25388.8	20158.5	29710.1	45504.9
M342T301	1.15485	0.358394	0.0262661	342.227	301.477	35875.4	24446.4	36225.4	20898.7	6205.03	12051	9907.58	12478.1	7326.42	2552.67	7176.44	6713.66	7364.73
M173T158	1.12401	0.725496	0.0268764	173.045	157.594	40571.4	57038.1	48069.4	65750.1	49884.4	47453.6	43148.9	34823.4	31087.8	33068	24967.7	28074.5	27237.5
M123T192	1.67618	0.690969	0.0277858	123.046	192.159	82302.1	103440	96320.7	133570	105900	91597.8	73987.4	40522.5	72269	81985.9	55516.8	52906.9	45030.8
M311T357	1.27428	1.27495	0.0280682	311.133	356.593	71064.8	82946.1	76076	77879.9	42521.3	86239.7	89590.4	89586.9	90188.6	91247.6	47816.4	43535.3	38250.1
M326T113	2.40861	4.16909	0.0280722	326.268	112.806	24063.1	35058.3	12691.7	24496.1	11204	74924.6	57604.7	188907	70681.9	56114.5	30208.5	37461.3	34576.5
M341T574	1.08508	0.690891	0.0283176	341.181	574.422	31320.1	50752.2	52868.1	42905.5	32311.8	32590.1	30493.1	22273.4	27956.7	31882.8	34856.9	20724	20254.7
M239T100	2.41588	3.87559	0.0290144	239.164	99.5975	18267.5	24914.7	7591.88	45603.5	35451.2	189379	143408	41030.4	60563.8	76533.4	32117.9	35944.8	43604.5
M610T185	1.30608	0.612589	0.0290487	610.325	184.785	39731.7	68074.4	43532.9	53349.3	38760.8	45081.7	32868.5	18218	24499.8	28466.1	21471.7	29759.5	26291.8
M364T487	2.827	0.726989	0.0303638	364.28	486.88	350701	284943	345364	343138	309903	355948	206597	233949	169467	221974	79787.2	61680.5	54074.9
M229T506	2.43483	1.25196	0.0310055	229.119	505.648	262362	259061	367033	239360	310862	363944	328704	417541	340758	350221	210007	198192	193010
M347T273	1.22769	0.780415	0.0310363	347.096	272.856	71834.5	83812.7	79611.2	75255.2	56020.8	51177.9	70754.4	48133.8	58796.7	57186.1	42100.7	43321.4	34790.3
M165T402	1.12453	0.701569	0.0314556	165.077	401.822	28557.8	50041.4	57734.8	58009.7	56972.5	31746.9	38997.3	37115.9	34012.5	34443.2	30019.9	27194.3	26994.3
M135T232_2	2.36943	0.828868	0.0316485	135.067	232.391	323690	341992	411853	418543	441650	349552	306419	346019	299108	305025	257002	260509	257894
M293T257	1.36352	0.483791	0.0335887	293.053	256.926	28351.3	43872.7	70769.1	28055.9	33140.7	18904.6	15553.1	18102.5	26837.7	19387.1	22453.8	20616.4	16438.5
M265T68	3.84261	0.635123	0.0336015	265.144	67.747	365331	384167	452603	421964	708152	246269	266443	265386	339511	363636	229040	242470	236568
M308T218	1.53322	0.564022	0.0347323	308.124	218.352	82219.1	46473.6	37817.9	51018.7	77011.9	48447.2	27360.5	42027.3	25590.9	22701.8	34229.7	34554.5	34175.5
M359T183	1.40824	0.561087	0.0352976	359.076	182.574	40103.8	48514.1	38581.2	57261.7	84945.9	43826	34248	22481	23085.6	27519.7	31287.1	31005.7	28678.3
M397T540	1.25991	0.589311	0.0355418	397.113	539.907	31864.8	39203.5	69999.4	38761.8	37992.6	25780.6	25034	31529.3	27837.2	18183.8	31786.1	33955	27018.8
M357T70	1.98876	0.603232	0.0365318	357.172	70.218	155096	112809	74383	109702	111692	83548.4	42671.6	109313	53682.6	50815.6	58539.2	54664.5	54263.9
M234T215	1.15911	0.715947	0.0366549	234.113	214.532	49038.6	58535.9	54594.1	38564.2	67751.8	32119.1	31047.7	34399.3	47060.1	47594.5	29946.1	28636.3	27671.5
M580T330	1.43797	1.73745	0.0378306	580.359	329.587	52314.2	30874.6	28715.9	38491.3	21882.5	86411.9	57747.1	68667.9	32917.3	53580.6	28112.5	45015.1	44997.4
M299T456	1.21623	6.16067	0.0395736	299.071	456.252	5264.85	2922.86	2095.42	5427.72	3565.72	4186.8	38653.7	31635.8	39915.8	4364.43	3705.33	2784.05	3129.67
M350T109	3.37034	4.97754	0.0398551	350.268	109.383	41397.8	59762.3	6357.79	43138.5	20176.2	133532	116581	387574	112667	99972.5	41500.2	50376.2	55635.8
M330T73	1.14816	0.747926	0.0407502	330.068	73.342	47554.6	58490.4	57746.1	67601.6	65738.8	36703	43292.3	30750.5	56057.2	55429.3	30665.1	31802.5	31147.1
M529T80	1.35992	3.11514	0.0408803	529.299	80.3485	9156.25	6130.03	14729.4	13684.9	8308.57	16273.5	30751.1	65944.7	30308.9	18737.7	8382.78	8694.65	10246.3
M505T261	1.16996	0.534974	0.0410231	505.254	261.356	28956.2	27958.2	46172.7	53339.3	17533.4	22017.3	19630.4	14437	17409.9	19569.6	12659.6	14614.2	13298.7
M122T192	1.33655	0.707872	0.0417662	122.038	192.051	49834.3	76932.5	69391.1	91508.3	66335.9	57173.6	54113	29611.7	55339.6	54350.3	33466.3	30086.2	31398
M578T333	1.55479	1.61368	0.0422385	578.343	332.776	85628.6	37037.1	47277.4	39759.5	33931.4	88108.9	94853	72784.8	87200.6	50200.8	34663.6	55059.8	52916.1
M247T650	1.79466	0.0305603	0.0426645	247.016	650.356	793.972	60246.4	71419.6	68296.1	818.112	1275.85	1262.17	764.677	1695.29	1162.18	37366.9	41306.3	596.835
M476T333_2	4.85826	1.61269	0.0444904	476.276	332.696	427050	307794	551016	728931	267514	953145	755773	844984	650320	476438	432998	405149	407481
M335T598	1.04262	1.41233	0.0448664	334.836	597.794	51189.4	27398.4	29793.1	33148.3	32317	53955	53064	53959	52645.2	31904.5	45014.5	45739.8	48832.5
M535T75	1.1871	1.57612	0.0449386	535.47	75.469	54466.4	25757.4	18383.8	25004.2	30722.1	46159.6	64175.5	49759.1	41775.7	41378.9	23691.3	30145.1	26674.2
M202T90	1.24167	1.31791	0.0449406	202.11	90.074	59541.6	52523.2	56429.4	77561.6	75429.1	83110.5	70506	110163	85514	74393.3	39771.3	41249.7	43315.6
M327T305	1.43772	0.491531	0.0451581	327.216	305.021	52209.2	18253.4	61076.2	33802.3	71923.2	25920.1	18681.8	35314	19644.2	17062.7	15061.6	14854.6	30185.4
M418T84	1.02038	1.94748	0.0464309	418.294	83.714	13823.7	8338.6	23671.2	10272	7594.77	29024.7	30694.6	34466.9	12400.4	17468.5	13978.4	12931.2	11550.3
M381T43	1.0604	1.41056	0.0467474	380.991	43.236	40988.3	33759.5	42382.4	38898.2	24555.7	35278.9	45330.6	51247.3	54730.3	68137.6	20151.2	21502.2	23261.2
M228T197	1.69895	0.478094	0.0491134	228.033	196.989	37483.7	72432.5	115378	41851.2	55862.8	24292.8	22978.4	42488.4	35458.9	29210	24015.1	24694.5	23210.9
M368T638	1.28553	0.155736	0.0491273	368.144	637.849	3680.8	35657.4	46413.6	30017.9	3492.32	4116.68	3027.66	2749.66	4693.11	3986.28	2789.76	17978.2	2524.58
M326T164	1.34244	2.55374	0.0492069	326.268	164.051	12757	16011.3	23896.5	9996.33	5289.46	36751.3	22110	67182.4	25930	21554.7	14640.3	11314.2	13557.9
M416T437	1.05197	1.6299	0.0496165	416.245	436.764	21846.9	18640.6	27387.5	26117.8	8036.99	45850.1	35728.8	18691.4	34070.9	31957.8	10448.2	11979.3	12341.1
M516T191	1.71315	0.680238	0.0496561	516.164	191.417	85548.7	115118	68450	114039	145587	87001.2	83738.8	63423.8	54575	70932.4	64897.7	65212.5	57766.2
M381T484	1.08114	0.639283	0.0513104	381.258	484.43	58587.5	27811.9	34308.1	30075.2	37581.1	29462.8	24665.3	20426.1	17658.8	28204.8	11272.2	5774.55	6258.4
M339T184	1.43209	0.598083	0.0518911	339.086	184.104	46061.9	58391	42809.5	62588.6	97953.8	51599.5	42938.6	28509.1	27434.5	33611.2	38908.2	39470.4	35656.4
M267T265	2.41292	11.044	0.0519387	267.072	265.379	6225.75	9414.32	8150.65	7086.01	4776.43	5308.36	116694	160876	5294.42	105579	29594.5	4118.54	5368.08
M390T83_1	1.02385	0.760081	0.0567025	390.144	83.084	44577	38573.1	68683.2	52793.6	46091.6	35273.5	35330.8	42642.1	35871.6	41448.5	34263.9	36391.5	28531.6
M336T161	12.5012	2.88786	0.0581526	336.253	160.974	747913	1.28905e+06	2.1716e+06	443006	276395	2.14951e+06	1.61032e+06	5.85966e+06	2.5859e+06	2.02587e+06	882268	1.04402e+06	1.1302e+06
M275T76	1.03296	1.43444	0.0582957	275.2	76.315	35171.8	28552.7	32031.7	40339.9	30852.8	43812.7	45834.7	33547.8	45033.8	71248.8	28196.5	27148.3	33564.3
M222T484	1.55007	0.885851	0.0591807	222.134	484.17	236851	217275	236709	220571	223304	239002	186356	211608	177196	191022	157530	140614	128051
M326T308	1.47981	0.628704	0.059968	326.171	307.607	69854.6	70422.2	39662.5	102184	49525.1	50418	43783.1	30666.1	44990.9	38650.5	32012.9	28956.1	29902.1
M447T80	2.46152	1.96308	0.0602945	447.249	79.964	62371.4	40728.8	176836	45316.4	22510.5	179826	114673	154723	124459	109006	53462.4	55216.6	55844.3
M214T206	1.19946	0.545821	0.0603295	214.144	206.492	23075.1	37995.1	19370	40955.2	61328.3	20097.3	15769.3	17803.8	22808.6	23255.5	19597.8	17085.2	16578.6
M196T130	1.5033	1.4557	0.0610815	196.011	130.137	53804.6	70043.8	79530.7	60050	53203.4	54489.9	88371.4	129514	103296	85250.3	65377.6	69504.7	68482.6
M379T40	2.1862	1.49366	0.0625442	379.011	39.526	116835	85789.8	194556	97871.4	80541.5	141456	165536	149593	170600	232555	71871.6	78184	76236.4
M734T239	2.7276	0.558037	0.0629491	734.474	239.371	163963	237115	61413	241371	231472	98076	77043.3	61401.5	146186	139243	58836.5	66537.4	74258.6
M281T298_2	4.63474	0.644941	0.0637855	281.054	297.747	614171	854754	1.02631e+06	831915	355535	347887	567669	445296	484121	530141	144576	136786	108659
M297T229	2.97962	0.621596	0.0642109	297.065	228.891	155782	278676	357905	207275	395677	114133	135209	199921	214653	203405	159873	151276	151052
M352T155	1.67459	2.92323	0.0645267	352.283	154.892	20178.8	20457.2	27609.9	13791.2	6509.78	41009	33059.7	113130	41401.6	30242.2	18440.8	18575.2	15999
M435T789	2.1015	1.24014	0.0649711	435.123	788.803	230872	242926	225610	293297	177699	288453	276995	362265	263218	260535	152406	142640	126362
M711T248	1.28726	0.547739	0.0657833	711.476	247.904	33547	51000.9	16780.2	39970.5	62738.9	14757.8	17664.6	18322.8	25174.2	35839.9	9623.54	12168.5	22566.1
M557T74	1.37502	1.49304	0.0659184	557.454	74.1415	49434.5	29385	48817.9	76058	36322.2	72337.6	97063	48774.4	66566	73614.6	26639.3	29925.8	34624.7
M289T194	1.66253	1.9121	0.0673571	289.07	194.372	39986.6	37333.1	51028.8	43011.8	36242.9	36268.8	80186.9	107806	44465.8	128230	73805	76625.6	23502.4
M489T77	1.08657	1.31673	0.0692713	489.296	76.844	46766.4	38178.4	54570.2	47967.3	26362.2	69701.6	58921.8	58216.8	49862.2	44873.8	29810.9	27183	29181.8
M350T159	2.10157	2.73759	0.0704466	350.268	158.931	24956.8	33004.8	59378.7	18822.8	15983.2	70321.5	58302.7	178763	60567.3	48559.2	28324.7	25787.3	23900
M252T72	1.08338	0.150809	0.0710175	252.239	71.694	28771.2	18569.2	39672.5	1809.66	2130.14	3566.55	1800.14	2113.61	3289.45	2946.7	1783.94	1845.06	1602.97
M431T79	1.02764	2.57956	0.0717337	431.333	78.624	10324	9185.05	3104.9	12144.7	7379.03	7773.83	24199.2	7662.72	29545.5	39515.4	8809.37	10199.2	8937.19
M285T148	1.87663	0.53711	0.071776	285.206	147.917	150529	60237.4	97558.5	112187	45271.7	68372.3	54506.6	20027.9	66141.9	41128.3	41095.4	41585.6	34723.3
M342T183	1.53187	0.59694	0.0735973	342.086	183.459	51581.8	63183.3	42460.1	79370.9	116301	58952.1	44473.4	35182.3	31754.4	40295.8	44520.3	46606.1	42135.3
M560T552	1.39104	1.45045	0.0747221	560.269	552.184	31918.3	46416.7	85589.6	44517.3	35438.8	60644.6	79939	57747.4	79731.2	75675.7	34613.8	30212.7	32575.8
M429T732	1.0505	1.19016	0.0755066	429.196	731.77	64504.6	68858.6	85823.4	74708.6	49956.8	72570.7	82817.6	81775.3	85599.7	86474.7	56865.4	52015.5	49477.7
M312T195	5.98613	2.50332	0.0756697	312.253	195.359	226964	390846	618502	145826	56632.1	560249	444822	1.44843e+06	691521	456674	278976	247821	258228
M277T183	1.00562	0.860541	0.0757664	277.058	182.865	73982.5	75377.4	88797	74646.7	63759.1	62233.8	73684.5	54142.4	68459.4	65527.6	61627.5	48305.4	44189.2
M303T283	1.26988	2.34562	0.0764455	303.068	283.255	22052.3	18581.3	13238.4	3419.64	19841.9	3587.12	56019.3	55749.2	32621	32949.5	21884.5	19450.3	23531.8
M382T81	1.00127	2.14149	0.0784929	382.331	80.518	15066.5	11173.3	4420.04	14967.2	10746.9	10536.2	24938.3	10404.4	34948.4	39896.8	10825.6	9565.63	10147.6
M259T368	1.35027	1.80906	0.0789212	259.129	367.915	31490.8	53477.7	33261.8	24632.2	35663.7	41284.7	89590.7	74646	92772.1	24671.9	18223.9	10491.1	18137.6
M338T112	4.84155	2.57183	0.0799369	338.268	112.164	174372	351166	322526	105286	43435.3	248401	302540	967563	741119	303941	128536	179330	207491
M297T45	1.01645	0.68707	0.0803803	297.152	44.5825	29708	43140.2	49596.2	51578.5	22863.6	21427.1	36398.3	26686.9	25464.9	25297.7	23566.4	29614.9	27378.8
M303T308	1.32531	1.80871	0.0815251	303.216	308.308	22057.6	18590	48889.3	25709.8	14636.2	27908.2	35995.1	78807.6	47076.5	45132.5	18187.4	17391.8	16109.7
M477T347	3.40773	2.14591	0.0828159	477.279	346.642	123986	97265.7	111506	215474	74523.6	336944	210857	499235	152923	136413	135405	138760	138327
M419T38_3	2.03781	1.71709	0.0835361	419.078	37.616	68617.2	30850.9	152026	38965.7	40922.7	90233.7	129983	111498	100003	137295	37030.6	38940.7	37870.3
M669T65	1.66763	0.596883	0.0845684	669.446	64.925	124360	73331	39848.1	74364.9	97946.7	43694.2	41770.7	23148.1	78169.5	57850.3	15728	20444.6	28510.8
M249T272	1.34602	3.00969	0.0851836	249.097	272.252	10662	14552.7	14355.8	12381.9	7539.34	8565.59	9124.88	36661.2	68191.5	56508.4	7118.41	7509.37	5739.68
M333T40_1	1.11832	1.91057	0.0867684	333.006	39.681	16054.3	12102.1	29292	14805	9499.83	20029.8	57593.7	30248.6	22214.8	26108.2	10663.4	11968.8	10727.2
M136T39	1.97312	1.83423	0.0877492	135.971	39.4	22131.2	72256	90389.3	67519.9	27013.3	40581.1	155290	133608	98038	84799.8	42940.9	40051.8	45195.2
M293T40	1.91489	0.70617	0.0883442	293.178	40	142335	111485	228426	156762	107232	86684.6	108682	120777	110762	100067	53316.8	68929.4	75784
M309T149	1.47578	0.672736	0.0890158	309.206	148.734	91536.7	78248	72772.6	118329	41434	54381.2	61666.1	36078.2	67149.7	51380	31810.3	37597.6	34095.3
M336T191	8.07883	2.40816	0.0906631	336.253	191.411	416773	693632	1.32642e+06	216697	118520	1.11e+06	898787	2.6909e+06	1.1237e+06	852112	488678	503977	417013
M669T343	1.57464	0.632601	0.0908317	669.447	342.862	72837.4	97510.2	29575.6	82203.5	95393.1	40479.5	50225.8	22931.1	64749.9	60433.2	19227.6	30602.9	28130.1
M147T135	3.05706	0.635711	0.0915994	147.066	135.002	232457	420787	455805	369794	166319	145404	159623	269964	283782	187075	157542	154097	155946
M503T74_2	2.41052	1.38736	0.0935524	503.311	74.114	195700	141939	267744	163730	111908	313436	216707	254092	266957	171101	95429.5	107287	107372
M371T68	2.30182	0.670702	0.0935802	371.187	67.984	251426	193288	108951	218909	157281	153862	116676	188295	83980.9	80840.4	91330.1	87994.5	91334.7
M449T79	1.72306	1.59989	0.093635	449.265	79.334	45698	38214.3	115534	56038.3	22182.5	95166.4	82299.5	111735	86493.4	68542.7	38909.7	46707.6	41150.3
M442T83	1.64206	1.73906	0.0951321	442.294	83.178	41772.5	30833.5	88047.9	40068.4	7967.35	74540.3	89867.5	97544.8	52399.4	48572.5	40673.8	40388.3	40824
M365T487	1.05896	0.789463	0.0961718	365.283	487.279	68089.6	57163.6	70401.6	68969.4	62264.3	78102.9	43879.8	47064.1	39001	50018.4	17136.8	13635.9	12036.3
M295T73	3.03612	4.15849	0.0963781	295.154	72.804	5461.61	39663.7	67737.6	61841.8	43166.7	338146	362939	22028.5	142880	40023.2	230520	588634	776671
M449T40	1.41685	1.4971	0.0965738	449.089	40.119	44642.3	27649.2	88660.9	36317	31280	59188.8	86023.1	61599.9	66376.8	68971.7	26096.9	27856.1	31247.1
M284T295	1.91073	0.793274	0.097498	284.09	294.538	292093	192741	203840	226073	186343	136965	210510	144085	180130	201777	37853.8	40516.9	26994.9
M438T778	1.05676	0.71269	0.0987147	438.197	778.238	75250.9	38730.2	49451.7	53377.8	31232.2	39230.8	36551.9	34024.5	35872.9	31097.6	30926.3	36519.8	26657.4
M241T109	1.38425	1.57848	0.0997042	241.18	108.583	54250.3	32962.5	53687.7	41343.7	37414.7	86262.2	103955	28488.5	72563.8	55456.3	24169.8	28695.7	36082.5
M227T49	1.88577	1.14042	0.0997622	226.978	49.402	299341	261045	390943	292973	281691	360333	347530	357394	330237	344776	201629	192826	223605
M338T187	5.00938	2.43277	0.0999826	338.268	187.031	164845	306373	418649	132663	50813.1	384264	361575	1.12735e+06	407955	330052	186590	193364	192463
