# Supplementary material for: Untargeted Global Metabolomic Analysis Reveals the Mechanism of Tripropylamine-Enhanced Lycopene Accumulation in Blakeslea trispora
Source: Front Bioeng Biotechnol. 2021 Jun 2;9:673225. doi: 10.3389/fbioe.2021.673225 (PMC8207141; doi:10.3389/fbioe.2021.673225)
Supplement: Supplementary Table 2 — Described differential metabolites between TPA and CG in positive and negative modes. [file Table_2.XLSX]

## Sheet: VIP>1, P<0.1, description
No.	Adduct	Description	VIP	Fold change	p-value	m/z	rt(s)
M245T193	(M+CH3CN+Na)+	DL-O-tyrosine	1.16707	1.24525	0.0859742	245.091	193.05
M356T184	(M+CH3COO)-	S-Methyl-5'-thioadenosine	4.54495	0.561404	0.0830461	356.102	183.611
M454T336	(M+H)+	1-Palmitoyl-2-hydroxy-sn-glycero-3-phosphoethanolamine	1.17473	2.52476	0.0620613	454.291	335.924
M118T489_2	(M+H)+	Betaine	2.17218	1.36504	0.00487116	118.086	488.768
M252T259	(M+H)+	Deoxyadenosine	3.27076	0.182039	1.49639e-05	252.109	259.041
M613T935	(M+H)+	Glutathione disulfide	1.7168	1.23634	0.0368187	613.158	934.681
M156T1131	(M+H)+	L-Histidine	1.23957	1.23729	0.0345456	156.076	1131.1
M150T506	(M+H)+	L-Methionine	1.14312	0.865455	0.0603929	150.057	505.687
M189T660	(M+H)+	N6-Acetyl-L-lysine	1.21115	1.33453	0.0456368	189.123	660.474
M282T242	(M+H)+	N6-methyladenosine	3.15308	0.643203	0.0965219	282.119	241.631
M298T181_2	(M+H)+	S-Methyl-5'-thioadenosine	20.6092	0.639496	0.0919103	298.096	180.991
M225T210	(M+H-2H2O)+	Ile-Glu	2.3418	0.578325	0.0599541	225.122	210.485
M83T260	(M+H-H2O)+	3,3-Dimethylacrylic acid	1.13742	0.141865	0.000757737	83.0492	259.676
M250T178	(M+H-H2O)+	Adenosine	4.37915	1.54698	0.0899806	250.092	178.382
M251T261	(M+H-H2O)+	His-Ile	13.1334	0.209897	4.03898e-07	251.149	261.335
M285T263	(M+H-H2O)+	His-Phe	7.78309	0.386071	7.12969e-07	285.134	262.893
M235T253	(M+H-H2O)+	His-Pro	20.7826	0.0786611	4.09947e-07	235.118	253.257
M228T124	(M+H-H2O)+	Ile-Asn	2.00542	0.647485	0.0265829	228.133	123.749
M757T233	(M+Na)+	PC(16:0/16:0)	2.32058	0.577363	0.0343135	756.55	233.392
M759T248	(M+Na)+	Thioetheramide-PC	3.15393	0.475868	0.00975331	758.567	247.617
M147T970	(M+NH4)+	L-Pipecolic acid	1.00064	1.12504	0.00676495	147.113	969.971
M246T423	M+	2-Methylbutyroylcarnitine	2.78211	1.84689	0.0532806	246.17	423.032
M104T483	M+	Choline	6.27819	0.765197	0.0191899	104.107	482.831
M187T198	(M-H)-	10-hydroxy capric acid	7.11769	0.444659	0.0545565	187.134	197.603
M307T71	(M-H)-	11(Z),14(Z)-Eicosadienoic Acid	2.68599	1.77015	0.00268722	307.263	70.848
M271T110	(M-H)-	16-Hydroxypalmitic acid	8.10246	2.58472	0.00904349	271.227	110.413
M452T334	(M-H)-	1-Palmitoyl-2-hydroxy-sn-glycero-3-phosphoethanolamine	1.87858	2.90514	0.0638623	452.275	333.976
M137T70	(M-H)-	2-(4-Hydroxyphenyl)ethanol	2.09153	0.678507	0.0021567	137.061	70.218
M227T208	(M-H)-	2'-Deoxyuridine	1.14325	0.741549	0.0777453	227.067	207.512
M309T70	(M-H)-	2E-Eicosenoic acid	6.63554	1.77809	0.000802352	309.279	69.588
M117T267	(M-H)-	2-Methyl-3-hydroxybutyric acid	1.04067	0.830332	0.0657001	117.057	266.666
M137T64	(M-H)-	4-Hydroxybenzoate	1.16441	1.7367	0.00432844	137.025	63.702
M112T298	(M-H)-	Creatinine	1.74678	1.4946	0.000264516	112.053	298.094
M167T192_2	(M-H)-	Homogentisic acid	2.08946	0.721627	0.0446329	167.035	192.152
M158T336_2	(M-H)-	Isovalerylglycine	1.88398	0.621542	0.000548743	158.082	335.863
M279T111	(M-H)-	Linoleic acid	3.32334	2.21636	0.006376	279.232	111.13
M148T506	(M-H)-	L-Methionine	1.23713	0.8251	0.0278117	148.045	506.118
M206T301	(M-H)-	N-Acetyl-L-phenylalanine	2.07937	1.29287	0.0218091	206.082	301.294
M281T71	(M-H)-	Oleic acid	19.9329	1.38337	0.00224952	281.248	71.498
M277T114	(M-H)-	Pantetheine	1.13895	0.7313	0.0804885	277.121	114.419
M165T274	(M-H)-	Phenyllactic acid	1.50229	0.549656	0.0164816	165.056	274.458
M151T438	(M-H)-	Ribitol	1.21089	0.877389	0.0442604	151.062	437.778
M241T183	(M-H)-	Thymidine	1.85446	0.84103	0.098278	241.082	183.223
M111T158_2	(M-H)-	Uracil	4.6813	0.879302	0.0743614	111.022	158.311
M283T389	(M-H)-	Xanthosine	2.08041	0.751994	0.0244978	283.068	389.174
